# Supplementary material for: Low levels of IGFBP7 expression in high-grade serous ovarian carcinoma is associated with patient outcome
Source: BMC Cancer. 2015 Mar 17;15:135. doi: 10.1186/s12885-015-1138-8 (PMC4381406; doi:10.1186/s12885-015-1138-8)
Supplement: Additional file 3: — Description of HGSC cohort used in TMA. [file 12885_2015_1138_MOESM3_ESM.xls]

## Sheet: Sheet1
Additional File 3: Features of ovarian tumor samples used in U133A affymetrix gene chip and RT-PCR analyses.
Sample	Pathology	Age	Grade	Stage	Histopathology	U133A DNA miccroarray	201162_at probeset value	RT-PCR	Ref
TOV921 GT	TOV	55	G3-4	IIIc	Endometrioid	+	3.9	+	Wojnarowicz et al., 2008
TOV869 GT	TOV	60	G3-4	IIIc	Endometrioid	+	99.6	-	n/a
TOV37 GT	TOV	72	G3-4	IIIc	Endometrioid	+	212.5	-	n/a
TOV837 T	TOV	82	G2	IIIc	Endometrioid	+	213.5	+	n/a
TOV1147 DT	TOV	47	G1	Ic	Endometrioid	+	249	-	n/a
TOV863 DT	TOV	72	G3-4	IIIc	Endometrioid	+	290.9	-	Wojnarowicz et al., 2008
TOV1049 T	TOV	52	G2	Ia	Endometrioid	+	312.6	-	n/a
TOV1007 EPT	TOV	65	G3-4	IIIc	Serous	+	75.6	+	Wojnarowicz et al., 2008 and Birch et al., 2008
TOV1666 DT	TOV	52	G2	Ia	Serous	+	85.8	-	Birch et al., 2008
TOV1142 DT	TOV	48	G3-4	IIIb	Serous	+	90.2	+	Wojnarowicz et al., 2008 and Birch et al., 2008
TOV1095 DT	TOV	54	G3-4	III	Serous	+	183.2	-	Wojnarowicz et al., 2008 and Birch et al., 2008
TOV974 EPT	TOV	57	G2	IIIc	Serous	+	218.4	-	Wojnarowicz et al., 2008 and Birch et al., 2008
TOV881 MT	TOV	52	G3-4	IIIc	Serous	+	220.3	+	Wojnarowicz et al., 2008 and Birch et al., 2008
TOV1247 T	TOV	73	G2	IIIc	Serous	+	228.3	-	Birch et al., 2008
TOV908 DT	TOV	53	G3-4	IIIc	Serous	+	265.8	-	Wojnarowicz et al., 2008 and Birch et al., 2008
TOV1148 GT	TOV	43	G2	III	Serous	+	269.4	-	Wojnarowicz et al., 2008 and Birch et al., 2008
TOV1108 DT	TOV	57	G3-4	IIIc	Serous	+	298.8	+	Wojnarowicz et al., 2008 and Birch et al., 2008
TOV1118 DT	TOV	72	G3-4	IIIc	Serous	+	299.6	-	Birch et al., 2008
TOV800 EPT	TOV	76	G3-4	III	Serous	+	374.3	+	Wojnarowicz et al., 2008 and Birch et al., 2008
TOV1150 GT	TOV	50	G3-4	IIc	Serous	+	452.5	+	Wojnarowicz et al., 2008 and Birch et al., 2008
TOV1054 GT	TOV	76	G3-4	II	Serous	+	508.9	+	Wojnarowicz et al., 2008 and Birch et al., 2008
TOV1159 EPT	TOV	65	G2	III	Serous	+	928.1	-	Birch et al., 2008
TOV1127 GT	TOV	49	G3-4	III	Serous	+	1096.2	+	Wojnarowicz et al., 2008 and Birch et al., 2008
TOV1492 GT	TOV	73	G3-4	III	Serous	+	1979.5	-	Birch et al., 2008
T, tumour; DT, tumour on right ovary; GT, tumour on left ovary; EPT, tumour on omentum; n/a, not applicable; TOV, malignant.
